# Supplementary material for: Fabrication, Structure and Functional Characterizations of pH-Responsive Hydrogels Derived from Phytoglycogen
Source: Foods. 2021 Nov 1;10(11):2653. doi: 10.3390/foods10112653 (PMC8621403; doi:10.3390/foods10112653)
Supplement: Supplementary file 1 [file foods-10-02653-s001.zip]

Archive with 1 entries (1 files):
- foods-1412630-supplementary.pdf
